# Supplementary material for: Multidrug-Resistant Escherichia coli Strains to Last Resort Human Antibiotics Isolated from Healthy Companion Animals in Valencia Region
Source: Antibiotics (Basel). 2023 Nov 19;12(11):1638. doi: 10.3390/antibiotics12111638 (PMC10669260; doi:10.3390/antibiotics12111638)
Supplement: Supplementary file 1 [file antibiotics-12-01638-s001.zip]

Archive with 1 entries (1 files):
- antibiotics-2683556-supplementary.pdf
